# Supplementary material for: ﻿Cardaminezhangjiajieensis, a new species of Brassicaceae in China
Source: PhytoKeys. 2024 Nov 4;248:293–304. doi: 10.3897/phytokeys.248.119678 (PMC11555428; doi:10.3897/phytokeys.248.119678)
Supplement: XML Treatment for Cardamine zhangjiajieensis [file phytokeys.248.119678-treatment1.xml]

<!DOCTYPE tp:taxon-treatment
  PUBLIC "-//TaxonX//DTD Taxonomic Treatment Publishing DTD v0 20100105//EN" "tax-treatment-NSO.dtd">
<tp:taxon-treatment xmlns:tp="http://www.plazi.org/taxpub"><tp:treatment-meta><kwd-group><label>Taxon classification</label><kwd>
                <named-content content-type="kingdom">Plantae</named-content>
              </kwd><kwd>
                <named-content content-type="order">Brassicales</named-content>
              </kwd><kwd>
                <named-content content-type="family">Brassicaceae</named-content>
              </kwd></kwd-group><mixed-citation publication-type="journal"><person-group><name><surname>Li</surname><given-names>Jia-Lu</given-names></name><name><surname>Zhang</surname><given-names>Cheng</given-names></name><name><surname>He</surname><given-names>Yi</given-names></name><name><surname>Liu</surname><given-names>Quan-Ru</given-names></name></person-group><article-title>﻿<italic><tp:taxon-name><tp:taxon-name-part taxon-name-part-type="genus" reg="Cardamine">Cardamine</tp:taxon-name-part><tp:taxon-name-part taxon-name-part-type="species" reg="zhangjiajieensis">zhangjiajieensis</tp:taxon-name-part></tp:taxon-name></italic>, a new species of <tp:taxon-name><tp:taxon-name-part taxon-name-part-type="family">Brassicaceae</tp:taxon-name-part></tp:taxon-name> in China</article-title><source>PhytoKeys</source><day>04</day><month>11</month><year>2024</year><volume>248</volume><fpage>293</fpage><lpage>304</lpage><pub-id pub-id-type="doi">10.3897/phytokeys.248.119678</pub-id></mixed-citation></tp:treatment-meta><tp:nomenclature><label>﻿</label><tp:taxon-name>
              <object-id xmlns:xlink="http://www.w3.org/1999/xlink" content-type="arpha" xlink:type="simple">18D95061-D902-5FD6-868C-8ECCDE2CBE23</object-id>
              <tp:taxon-name-part taxon-name-part-type="genus" reg="Cardamine">Cardamine</tp:taxon-name-part>
              <tp:taxon-name-part taxon-name-part-type="species" reg="zhangjiajieensis">zhangjiajieensis</tp:taxon-name-part>
              <object-id xmlns:xlink="http://www.w3.org/1999/xlink" content-type="ipni" xlink:type="simple">urn:lsid:ipni.org:names:77351286-1</object-id>
            </tp:taxon-name><tp:taxon-authority>Q.R.Liu &amp; J.L.Li</tp:taxon-authority><tp:taxon-status xmlns:xlink="http://www.w3.org/1999/xlink" xlink:type="simple">sp. nov.</tp:taxon-status><xref ref-type="fig" rid="F4">Figs 4</xref><xref ref-type="fig" rid="F5">, 5</xref></tp:nomenclature><tp:treatment-sec sec-type="material" id="SECID0EZYAE"><title>Type.</title><p>China • Hunan: Zhangjiajie Nature Reserve, Wulingyuan, <named-content xmlns:xlink="http://www.w3.org/1999/xlink" content-type="dwc:verbatimCoordinates" xlink:type="simple"><named-content content-type="geo-json" specific-use="{&#34;type&#34;:&#34;Point&#34;,&#34;coordinates&#34;:[110.453260,29.340766]}" id="NCID0ECZAE" xlink:type="simple">29.340766°N, 110.45326°E</named-content></named-content>, 880 m, May 21, 2022, <italic>Li JL, Zhang C, BNU2022ZJJ02</italic> (holotype:BNU0057018, isotype: BNU0057017, BNU0057016).</p><fig id="F4" position="float" orientation="portrait"><object-id xmlns:xlink="http://www.w3.org/1999/xlink" content-type="doi" xlink:type="simple">10.3897/phytokeys.248.119678.figure4</object-id><object-id xmlns:xlink="http://www.w3.org/1999/xlink" content-type="arpha" xlink:type="simple">E30A5DD8-AC39-58B5-BCE3-E41CDEF4D029</object-id><label>Figure 4.</label><caption><p><italic><tp:taxon-name><tp:taxon-name-part taxon-name-part-type="genus" reg="Cardamine">Cardamine</tp:taxon-name-part><tp:taxon-name-part taxon-name-part-type="species" reg="zhangjiajieensis">zhangjiajieensis</tp:taxon-name-part></tp:taxon-name></italic> Q.R.Liu &amp; J.L.Li <bold>A</bold> plants in fruit period <bold>B</bold> new leaves emanating from aerial roots <bold>C</bold> basal leaves <bold>D</bold> flower <bold>E</bold> petal and sepals <bold>F</bold> stamens <bold>G</bold> style <bold>H</bold> siliques and seed, All drawn by Quan-Ru Liu from voucher specimens <italic>Li JL, Zhang C BNU2022ZJJ02</italic> (BNU!) (<bold>A</bold>), <italic>Li JL, Zhang C BNU2022ZJJ04</italic> (BNU!) (<bold>B–H</bold>).</p></caption><graphic xmlns:xlink="http://www.w3.org/1999/xlink" xlink:href="phytokeys-248-293_article-119678__-g004.jpg" position="float" orientation="portrait" xlink:type="simple" id="oo_1167387.jpg"><uri content-type="original_file" xlink:type="simple">https://binary.pensoft.net/fig/1167387</uri></graphic></fig></tp:treatment-sec><tp:treatment-sec sec-type="diagnosis" id="SECID0EZ1AE"><title>Diagnosis.</title><p><italic><tp:taxon-name><tp:taxon-name-part taxon-name-part-type="genus" reg="Cardamine">Cardamine</tp:taxon-name-part><tp:taxon-name-part taxon-name-part-type="species" reg="zhangjiajieensis">zhangjiajieensis</tp:taxon-name-part></tp:taxon-name></italic> is similar to <italic><tp:taxon-name><tp:taxon-name-part taxon-name-part-type="genus" reg="Cardamine">C.</tp:taxon-name-part><tp:taxon-name-part taxon-name-part-type="species" reg="circaeoides">circaeoides</tp:taxon-name-part></tp:taxon-name></italic>. From the latter, <italic><tp:taxon-name><tp:taxon-name-part taxon-name-part-type="genus" reg="Cardamine">C.</tp:taxon-name-part><tp:taxon-name-part taxon-name-part-type="species" reg="zhangjiajieensis">zhangjiajieensis</tp:taxon-name-part></tp:taxon-name></italic> is readily distinguished by the terminal leaflet of the cauline leaf 4.5–7 cm (vs. 2.5–4.5 cm), lateral leaflets 0–2 pairs (vs. 0–1 pairs), without auriculate petioles (vs. auriculate petioles), mostly round or oblong (vs. oblong-oval to triangular-oval), margin undulating sinuses (vs. crenate or subentire), seed apically narrow wing (vs. wingless).</p><fig id="F5" position="float" orientation="portrait"><object-id xmlns:xlink="http://www.w3.org/1999/xlink" content-type="doi" xlink:type="simple">10.3897/phytokeys.248.119678.figure5</object-id><object-id xmlns:xlink="http://www.w3.org/1999/xlink" content-type="arpha" xlink:type="simple">E20B530A-76EB-595F-AA58-0D6E2607122F</object-id><label>Figure 5.</label><caption><p>Morphology and habitat of <italic><tp:taxon-name><tp:taxon-name-part taxon-name-part-type="genus" reg="Cardamine">C.</tp:taxon-name-part><tp:taxon-name-part taxon-name-part-type="species" reg="zhangjiajieensis">zhangjiajieensis</tp:taxon-name-part></tp:taxon-name></italic><bold>A, B</bold> plants in flowering and fruit period <bold>C</bold> flower <bold>D</bold> siliques and seed morphology <bold>E</bold> flower (lateral view) <bold>F</bold> leaves, indicating cauline leaves (<bold>F<sub>1</sub>, F<sub>2</sub></bold>), basal leaves (<bold>F<sub>4</sub></bold>), and new leaves emanating from aerial roots (<bold>F<sub>3</sub></bold>). Photographs <bold>A, B, D, E</bold> by Zhang C, <bold>C, F</bold> by Li JL.</p></caption><graphic xmlns:xlink="http://www.w3.org/1999/xlink" xlink:href="phytokeys-248-293_article-119678__-g005.jpg" position="float" orientation="portrait" xlink:type="simple" id="oo_1167388.jpg"><uri content-type="original_file" xlink:type="simple">https://binary.pensoft.net/fig/1167388</uri></graphic></fig></tp:treatment-sec><tp:treatment-sec sec-type="description" id="SECID0EU4AE"><title>Description.</title><p>Herbs perennial, 15–40 cm tall, glabrous. Rhizomes short, sometimes with a few stolons. Stems erect, simple or branched above middle. Basal leaves not rosette, simple or 2–4 foliolate; petiole 3–6 cm, glabrous; leaf blade or terminal leaflets cordate or ovate, 3–5 cm × 3–5 cm, glabrous, base cordate, sometimes subtruncate, or subcuneate, margin often sinuous, apex obtuse; lateral leaflets (when present) petiolulate or sessile, much smaller than terminal one. Cauline leaves simple or 1 of which 2– or 3–foliolate, petiolate or rarely uppermost subsessile; petiole (0.4–)1–5 (–6) cm; leaf blade similar to that of basal leaves, cordate, sometimes ovate to ovate-lanceolate, 4.5 (–6) × 3(–4) cm. Fruiting pedicels 3–12 (–15) mm, ascending, base sometimes rooting, emitting new plants. Sepals ovate or oblong, 2.8–3.2 mm × 1.4–1.9 mm, glabrous, margin often membranous. Petals white, spatulate, 4.5–6.5 mm × 2.5–3 mm, apex notch. Median filament pairs 3.5–4.5 mm, lateral pair 1.5–2.5 mm; anthers oblong. Siliques linear, 2.5–4 cm; valves torulose, glabrous; style (0.5–)1–2 mm. Seeds brown, ovate or broadly oblong, 1.4–1.6 × 0.9–1.1 mm, with a narrow wing. Fl. and fr. April–Jul. 2n ≈ 6x.</p></tp:treatment-sec><tp:treatment-sec sec-type="distribution" id="SECID0EZ4AE"><title>Distribution.</title><p>Only found in Zhangjiajie Nature Reserve, Hunan Province, grows in wet places of roadside, forest, river sides.</p></tp:treatment-sec><tp:treatment-sec sec-type="material" id="SECID0E54AE"><title>Specimens examined.</title><p>China • Hunan: Zhangjiajie Nature Reserve, Wulingyuan, <named-content xmlns:xlink="http://www.w3.org/1999/xlink" content-type="dwc:verbatimCoordinates" xlink:type="simple"><named-content content-type="geo-json" specific-use="{&#34;type&#34;:&#34;Point&#34;,&#34;coordinates&#34;:[110.433310,29.324980]}" id="NCID0EH5AE" xlink:type="simple">29.324980°N, 110.433310°E</named-content></named-content>, 600 m, May 21, 2022, <italic>Li JL, Zhang C, BNU2022ZJJ06</italic> (BNU, 4 duplicates) • Zhangjiajie Nature Reserve, Wulingyuan, <named-content xmlns:xlink="http://www.w3.org/1999/xlink" content-type="dwc:verbatimCoordinates" xlink:type="simple"><named-content content-type="geo-json" specific-use="{&#34;type&#34;:&#34;Point&#34;,&#34;coordinates&#34;:[110.457903,29.341153]}" id="NCID0ER5AE" xlink:type="simple">29.341153°N, 110.457903°E</named-content></named-content>, 820 m, May 21, 2022, <italic>Li JL, Zhang C, BNU2022ZJJ04</italic>, (BNU, 7 duplicates); April 25, 2023, <italic>Li JL, Song QR, BNU2023ZJJ01</italic>, (BNU, 2 duplicates); Jinbianxi, 2021, <italic>Zhang C zhang670</italic>, (BNU, 7 duplicates) • Tianmenshan, May 2, 2013, <italic>Zhang DG 130502028</italic> (JIU33520) • Hunan, Exact location unknown, March 18, 1955, <italic>Xia JL 20</italic>, (PE01995438).</p></tp:treatment-sec><tp:treatment-sec sec-type="discussion" id="SECID0EA6AE"><title>Discussion.</title><p>Major centers of <italic><tp:taxon-name><tp:taxon-name-part taxon-name-part-type="genus" reg="Cardamine">Cardamine</tp:taxon-name-part></tp:taxon-name></italic> diversity estimated by the number of taxa appear to be in the European Mediterranean and the Caucasus; Eastern Asia and the Himalayas; and North and Central America (<xref ref-type="bibr" rid="B12">Marhold et al. 2018</xref>). Utilizing data from this study, we selected common <italic><tp:taxon-name><tp:taxon-name-part taxon-name-part-type="genus" reg="Cardamine">Cardamine</tp:taxon-name-part></tp:taxon-name></italic> in Hunan and Central China, such as <italic><tp:taxon-name><tp:taxon-name-part taxon-name-part-type="genus" reg="Cardamine">Cardamine</tp:taxon-name-part><tp:taxon-name-part taxon-name-part-type="species" reg="lyrata">lyrata</tp:taxon-name-part></tp:taxon-name></italic>, <italic><tp:taxon-name><tp:taxon-name-part taxon-name-part-type="genus" reg="Cardamine">Cardamine</tp:taxon-name-part><tp:taxon-name-part taxon-name-part-type="species" reg="anhuiensis">anhuiensis</tp:taxon-name-part></tp:taxon-name></italic>, <italic><tp:taxon-name><tp:taxon-name-part taxon-name-part-type="genus" reg="Cardamine">Cardamine</tp:taxon-name-part><tp:taxon-name-part taxon-name-part-type="species" reg="engleriana">engleriana</tp:taxon-name-part></tp:taxon-name></italic>, <italic><tp:taxon-name><tp:taxon-name-part taxon-name-part-type="genus" reg="Cardamine">Cardamine</tp:taxon-name-part><tp:taxon-name-part taxon-name-part-type="species" reg="fragariifolia">fragariifolia</tp:taxon-name-part></tp:taxon-name></italic>, <italic><tp:taxon-name><tp:taxon-name-part taxon-name-part-type="genus" reg="Cardamine">Cardamine</tp:taxon-name-part><tp:taxon-name-part taxon-name-part-type="species" reg="circaeoides">circaeoides</tp:taxon-name-part></tp:taxon-name></italic>, <italic><tp:taxon-name><tp:taxon-name-part taxon-name-part-type="genus" reg="Cardamine">Cardamine</tp:taxon-name-part><tp:taxon-name-part taxon-name-part-type="species" reg="scutata">scutata</tp:taxon-name-part></tp:taxon-name></italic>, <italic><tp:taxon-name><tp:taxon-name-part taxon-name-part-type="genus" reg="Cardamine">Cardamine</tp:taxon-name-part><tp:taxon-name-part taxon-name-part-type="species" reg="fallax">fallax</tp:taxon-name-part></tp:taxon-name></italic>, <italic><tp:taxon-name><tp:taxon-name-part taxon-name-part-type="genus" reg="Cardamine">Cardamine</tp:taxon-name-part><tp:taxon-name-part taxon-name-part-type="species" reg="occulta">occulta</tp:taxon-name-part></tp:taxon-name></italic> and determined the phylogenetic position of <italic><tp:taxon-name><tp:taxon-name-part taxon-name-part-type="genus" reg="Cardamine">C.</tp:taxon-name-part><tp:taxon-name-part taxon-name-part-type="species" reg="zhangjiajieensis">zhangjiajieensis</tp:taxon-name-part></tp:taxon-name></italic> within the genus. Phylogenetic analysis shows that <italic><tp:taxon-name><tp:taxon-name-part taxon-name-part-type="genus" reg="Cardamine">C.</tp:taxon-name-part><tp:taxon-name-part taxon-name-part-type="species" reg="zhangjiajieensis">zhangjiajieensis</tp:taxon-name-part></tp:taxon-name></italic> falls in a clade sister to <italic><tp:taxon-name><tp:taxon-name-part taxon-name-part-type="genus" reg="Cardamine">C.</tp:taxon-name-part><tp:taxon-name-part taxon-name-part-type="species" reg="scutata">scutata</tp:taxon-name-part></tp:taxon-name></italic>. From the latter, <italic><tp:taxon-name><tp:taxon-name-part taxon-name-part-type="genus" reg="Cardamine">C.</tp:taxon-name-part><tp:taxon-name-part taxon-name-part-type="species" reg="zhangjiajieensis">zhangjiajieensis</tp:taxon-name-part></tp:taxon-name></italic> is readily distinguished by lateral leaflets 0–2 pairs (vs. 1–4), the terminal leaflet of the cauline leaf 4–7 cm × 3.5–6.5 cm (vs. 2–5 × 1.5–4 cm), petals 4.5–6.5 mm × 2.5–3 mm (vs. 2.5–4.5 × 1.5–2.5 mm), sepals 2.8–3.2 mm × 1.4–1.9 mm (vs. 1.5–2.5 × 0.9–1.4 mm), vegetative propagated by adventitious buds in fruit stage.</p><p>As a widespread species in East Asia, the speciation of <italic><tp:taxon-name><tp:taxon-name-part taxon-name-part-type="genus" reg="Cardamine">C.</tp:taxon-name-part><tp:taxon-name-part taxon-name-part-type="species" reg="scutata">scutata</tp:taxon-name-part></tp:taxon-name></italic> has been elucidated. Allotetraploid <italic><tp:taxon-name><tp:taxon-name-part taxon-name-part-type="genus" reg="Cardamine">C.</tp:taxon-name-part><tp:taxon-name-part taxon-name-part-type="species" reg="scutata">scutata</tp:taxon-name-part></tp:taxon-name></italic> originated by hybridization between two diploid species, <italic><tp:taxon-name><tp:taxon-name-part taxon-name-part-type="genus" reg="Cardamine">C.</tp:taxon-name-part><tp:taxon-name-part taxon-name-part-type="species" reg="parviflora">parviflora</tp:taxon-name-part></tp:taxon-name></italic> and <italic><tp:taxon-name><tp:taxon-name-part taxon-name-part-type="genus" reg="Cardamine">C.</tp:taxon-name-part><tp:taxon-name-part taxon-name-part-type="species" reg="amara">amara</tp:taxon-name-part></tp:taxon-name></italic> (<xref ref-type="bibr" rid="B9">Mandáková et al. 2019</xref>). Based on chloroplast genome data, our study showed that <italic><tp:taxon-name><tp:taxon-name-part taxon-name-part-type="genus" reg="Cardamine">C.</tp:taxon-name-part><tp:taxon-name-part taxon-name-part-type="species" reg="parviflora">parviflora</tp:taxon-name-part></tp:taxon-name></italic>, <italic><tp:taxon-name><tp:taxon-name-part taxon-name-part-type="genus" reg="Cardamine">C.</tp:taxon-name-part><tp:taxon-name-part taxon-name-part-type="species" reg="scutata">scutata</tp:taxon-name-part></tp:taxon-name></italic>, <italic><tp:taxon-name><tp:taxon-name-part taxon-name-part-type="genus" reg="Cardamine">C.</tp:taxon-name-part><tp:taxon-name-part taxon-name-part-type="species" reg="zhangjiajieensis">zhangjiajieensis</tp:taxon-name-part></tp:taxon-name></italic>, <italic><tp:taxon-name><tp:taxon-name-part taxon-name-part-type="genus" reg="Cardamine">C.</tp:taxon-name-part><tp:taxon-name-part taxon-name-part-type="species" reg="amariformis">amariformis</tp:taxon-name-part></tp:taxon-name></italic> formed a highly supported subclade, <italic><tp:taxon-name><tp:taxon-name-part taxon-name-part-type="genus" reg="Cardamine">C.</tp:taxon-name-part><tp:taxon-name-part taxon-name-part-type="species" reg="parviflora">parviflora</tp:taxon-name-part></tp:taxon-name></italic> located at the base of clade, which supported the results of previous studies. Our analysis also suggested that <italic><tp:taxon-name><tp:taxon-name-part taxon-name-part-type="genus" reg="Cardamine">C.</tp:taxon-name-part><tp:taxon-name-part taxon-name-part-type="species" reg="scutata">scutata</tp:taxon-name-part></tp:taxon-name></italic> (2n = 4x = 32) may be involved in the speciation of <italic><tp:taxon-name><tp:taxon-name-part taxon-name-part-type="genus" reg="Cardamine">C.</tp:taxon-name-part><tp:taxon-name-part taxon-name-part-type="species" reg="zhangjiajieensis">zhangjiajieensis</tp:taxon-name-part></tp:taxon-name></italic> (2n ≈ 6x) as hybrid parent according to the ploidy level.</p><p>Another notable character of <italic><tp:taxon-name><tp:taxon-name-part taxon-name-part-type="genus" reg="Cardamine">C.</tp:taxon-name-part><tp:taxon-name-part taxon-name-part-type="species" reg="zhangjiajieensis">zhangjiajieensis</tp:taxon-name-part></tp:taxon-name></italic> is vegetative reproduction by adventitious buds in fruit stage, which is also found in <italic><tp:taxon-name><tp:taxon-name-part taxon-name-part-type="genus" reg="Cardamine">C.</tp:taxon-name-part><tp:taxon-name-part taxon-name-part-type="species" reg="hupingshanensis">hupingshanensis</tp:taxon-name-part></tp:taxon-name></italic>, an endemic species to Hupingshan Mountains (<xref ref-type="bibr" rid="B8">Long 2004</xref>). From the latter, <italic><tp:taxon-name><tp:taxon-name-part taxon-name-part-type="genus" reg="Cardamine">C.</tp:taxon-name-part><tp:taxon-name-part taxon-name-part-type="species" reg="zhangjiajieensis">zhangjiajieensis</tp:taxon-name-part></tp:taxon-name></italic> is readily distinguished by glabrous (vs. hirsute), terminal leaflet of the cauline leaf oblong, not petiole auriculate-amplexicaul at base (vs. reniform or orbicular, petiole auriculate-amplexicaul at base), seed apically narrow wing (vs. wingless), as shown in Table <xref ref-type="table" rid="T4">4</xref>. <italic><tp:taxon-name><tp:taxon-name-part taxon-name-part-type="genus" reg="Cardamine">C.</tp:taxon-name-part><tp:taxon-name-part taxon-name-part-type="species" reg="hupingshanensis">hupingshanensis</tp:taxon-name-part></tp:taxon-name></italic> has 2n = 24. In natural conditions, the reproduction of <italic><tp:taxon-name><tp:taxon-name-part taxon-name-part-type="genus" reg="Cardamine">C.</tp:taxon-name-part><tp:taxon-name-part taxon-name-part-type="species" reg="hupingshanensis">hupingshanensis</tp:taxon-name-part></tp:taxon-name></italic> relies on adventitious roots growing on each stem node after lodging, indicating that the ploidy level of <italic><tp:taxon-name><tp:taxon-name-part taxon-name-part-type="genus" reg="Cardamine">C.</tp:taxon-name-part><tp:taxon-name-part taxon-name-part-type="species" reg="hupingshanensis">hupingshanensis</tp:taxon-name-part></tp:taxon-name></italic> is 2n = 3x. To further clarify speciation and evolution of karyotype within <italic><tp:taxon-name><tp:taxon-name-part taxon-name-part-type="genus" reg="Cardamine">Cardamine</tp:taxon-name-part></tp:taxon-name></italic>, studies with comprehensive sampling and seeds germination of <italic><tp:taxon-name><tp:taxon-name-part taxon-name-part-type="genus" reg="Cardamine">C.</tp:taxon-name-part><tp:taxon-name-part taxon-name-part-type="species" reg="zhangjiajieensis">zhangjiajieensis</tp:taxon-name-part></tp:taxon-name></italic> are needed.</p><table-wrap id="T4" position="float" orientation="portrait"><label>Table 4.</label><caption><p>Comparison of characters of <italic><tp:taxon-name><tp:taxon-name-part taxon-name-part-type="genus" reg="Cardamine">C.</tp:taxon-name-part><tp:taxon-name-part taxon-name-part-type="species" reg="zhangjiajieensis">zhangjiajieensis</tp:taxon-name-part></tp:taxon-name></italic>, <italic><tp:taxon-name><tp:taxon-name-part taxon-name-part-type="genus" reg="Cardamine">C.</tp:taxon-name-part><tp:taxon-name-part taxon-name-part-type="species" reg="circaeoides">circaeoides</tp:taxon-name-part></tp:taxon-name></italic> and <italic><tp:taxon-name><tp:taxon-name-part taxon-name-part-type="genus" reg="Cardamine">C.</tp:taxon-name-part><tp:taxon-name-part taxon-name-part-type="species" reg="scutata">scutata</tp:taxon-name-part></tp:taxon-name></italic>.</p></caption><table id="TID0EH2AG" rules="all"><tbody><tr><th rowspan="1" colspan="1"/><th rowspan="1" colspan="1">
                      <italic>
                        <tp:taxon-name><tp:taxon-name-part taxon-name-part-type="genus" reg="Cardamine">C.</tp:taxon-name-part><tp:taxon-name-part taxon-name-part-type="species" reg="zhangjiajieensis">zhangjiajieensis</tp:taxon-name-part></tp:taxon-name>
                      </italic>
                    </th><th rowspan="1" colspan="1">
                      <italic>
                        <tp:taxon-name><tp:taxon-name-part taxon-name-part-type="genus" reg="Cardamine">C.</tp:taxon-name-part><tp:taxon-name-part taxon-name-part-type="species" reg="circaeoides">circaeoides</tp:taxon-name-part></tp:taxon-name>
                      </italic>
                    </th><th rowspan="1" colspan="1">
                      <italic>
                        <tp:taxon-name><tp:taxon-name-part taxon-name-part-type="genus" reg="Cardamine">C.</tp:taxon-name-part><tp:taxon-name-part taxon-name-part-type="species" reg="scutata">scutata</tp:taxon-name-part></tp:taxon-name>
                      </italic>
                    </th><th rowspan="1" colspan="1">
                      <italic>
                        <tp:taxon-name><tp:taxon-name-part taxon-name-part-type="genus" reg="Cardamine">C.</tp:taxon-name-part><tp:taxon-name-part taxon-name-part-type="species" reg="hupingshanensis">hupingshanensis</tp:taxon-name-part></tp:taxon-name>
                      </italic>
                    </th></tr><tr><td rowspan="1" colspan="1">Life cycle</td><td rowspan="1" colspan="1">Perennial</td><td rowspan="1" colspan="1">perennial</td><td rowspan="1" colspan="1">annual or biennial</td><td rowspan="1" colspan="1">perennial</td></tr><tr><td rowspan="1" colspan="1">Trichome</td><td rowspan="1" colspan="1">Glabrous</td><td rowspan="1" colspan="1">pilose</td><td rowspan="1" colspan="1">glabrous or pilose</td><td rowspan="1" colspan="1">
                      <tp:taxon-name><tp:taxon-name-part taxon-name-part-type="genus" reg="Cardamine"/><tp:taxon-name-part taxon-name-part-type="species" reg="hirsuta">hirsuta</tp:taxon-name-part></tp:taxon-name>
                    </td></tr><tr><td rowspan="1" colspan="1">Plant height</td><td rowspan="1" colspan="1">15–40 cm</td><td rowspan="1" colspan="1">9–36 cm</td><td rowspan="1" colspan="1">(5–)15–50(–70) cm</td><td rowspan="1" colspan="1">30–100 cm</td></tr><tr><td rowspan="1" colspan="1">Base of petiole</td><td rowspan="1" colspan="1">Simple</td><td rowspan="1" colspan="1">auriculate</td><td rowspan="1" colspan="1">simple</td><td rowspan="1" colspan="1">auriculate</td></tr><tr><td rowspan="1" colspan="1">No. of lateral leaflet or lobes of the basal leaf</td><td rowspan="1" colspan="1">(0–)1–2(–3)</td><td rowspan="1" colspan="1">0(–2)</td><td rowspan="1" colspan="1">1–4</td><td rowspan="1" colspan="1">0(rare 1)</td></tr><tr><td rowspan="1" colspan="1">Length of terminal leaflet of the basal leaf</td><td rowspan="1" colspan="1">3–5 cm</td><td rowspan="1" colspan="1">2–4 cm</td><td rowspan="1" colspan="1">1.5–2.5 cm</td><td rowspan="1" colspan="1">4–13 cm</td></tr><tr><td rowspan="1" colspan="1">Terminal leaflet of the basal leaf</td><td rowspan="1" colspan="1">Orbicular</td><td rowspan="1" colspan="1">cordate or oval</td><td rowspan="1" colspan="1">reniform or cordate</td><td rowspan="1" colspan="1">reniform or orbicular</td></tr><tr><td rowspan="1" colspan="1">Base of the basal leaf</td><td rowspan="1" colspan="1">Truncate</td><td rowspan="1" colspan="1">cordate</td><td rowspan="1" colspan="1">cordate</td><td rowspan="1" colspan="1">cordate, petiole auriculate-amplexicaul at base</td></tr><tr><td rowspan="1" colspan="1">Length of terminal leaflet of the cauline leaf</td><td rowspan="1" colspan="1">4.5–7 cm</td><td rowspan="1" colspan="1">1–3.5 cm</td><td rowspan="1" colspan="1">2–5 cm</td><td rowspan="1" colspan="1">4–13 cm</td></tr><tr><td rowspan="1" colspan="1">Terminal leaflet of the cauline leaf</td><td rowspan="1" colspan="1">orbicular to oblong</td><td rowspan="1" colspan="1">cordate, ovate to ovate-lanceolate</td><td rowspan="1" colspan="1">oblong-oval</td><td rowspan="1" colspan="1">reniform or orbicular</td></tr><tr><td rowspan="1" colspan="1">Base of the cauline leaf</td><td rowspan="1" colspan="1">Ovate</td><td rowspan="1" colspan="1">cuneate</td><td rowspan="1" colspan="1">ovate</td><td rowspan="1" colspan="1">cordate, petiole auriculate-amplexicaul at base</td></tr><tr><td rowspan="1" colspan="1">Margin of cauline leaf</td><td rowspan="1" colspan="1">undulating sinuses</td><td rowspan="1" colspan="1">crenate or subentire</td><td rowspan="1" colspan="1">apically sinuses 3–5</td><td rowspan="1" colspan="1">crenate</td></tr><tr><td rowspan="1" colspan="1">Sepals (mm)</td><td rowspan="1" colspan="1">2.8–3.2 × 1.4–1.9</td><td rowspan="1" colspan="1">2–3.5 × 0.8–1.5</td><td rowspan="1" colspan="1">1.5–2.5 × 0.9–1.4</td><td rowspan="1" colspan="1">5–6 × 3–4</td></tr><tr><td rowspan="1" colspan="1">Petals (mm)</td><td rowspan="1" colspan="1">4.5–6.5 × 2.5–3</td><td rowspan="1" colspan="1">5–7 × 2–2.5</td><td rowspan="1" colspan="1">2.5–4.5 × 1.5–2.5</td><td rowspan="1" colspan="1">8–10 × 7–9</td></tr><tr><td rowspan="1" colspan="1">Stamens (mm)</td><td rowspan="1" colspan="1">1.8–3</td><td rowspan="1" colspan="1">2.5–5</td><td rowspan="1" colspan="1">2–3.5</td><td rowspan="1" colspan="1">3–6</td></tr><tr><td rowspan="1" colspan="1">Ovules of ovary</td><td rowspan="1" colspan="1">18–40</td><td rowspan="1" colspan="1">20–42</td><td rowspan="1" colspan="1">20–40</td><td rowspan="1" colspan="1">Not seen</td></tr><tr><td rowspan="1" colspan="1">Seed (mm)</td><td rowspan="1" colspan="1">1.4–1.6 × 0.9–1.1</td><td rowspan="1" colspan="1">0.8–1.1 × 0.6–0.9</td><td rowspan="1" colspan="1">0.9–1.2 × 0.6–0.9</td><td rowspan="1" colspan="1">1.2–1.8 × 0.9–1.3</td></tr><tr><td rowspan="1" colspan="1">Wing of seed</td><td rowspan="1" colspan="1">apically narrow wing</td><td rowspan="1" colspan="1">wingless</td><td rowspan="1" colspan="1">with wing</td><td rowspan="1" colspan="1">wingless</td></tr><tr><td rowspan="1" colspan="1">(DNA) ploidy level</td><td rowspan="1" colspan="1">2n ≈ 6x</td><td rowspan="1" colspan="1">2n = 2x = 16</td><td rowspan="1" colspan="1">2n = 4x = 32</td><td rowspan="1" colspan="1">2n = 3x = 24</td></tr></tbody></table></table-wrap><table-wrap id="T5" position="float" orientation="portrait"><label>Table 5.</label><caption><p>Taxa in phylogenetic analyses.</p></caption><table id="TID0EXKBG" rules="all"><tbody><tr><th rowspan="1" colspan="1">GenBank accession numbers</th><th rowspan="1" colspan="1">Specimens</th><th rowspan="1" colspan="1">Species name</th></tr><tr><td rowspan="1" colspan="1" style="color: #005b31">
                      <ext-link xmlns:xlink="http://www.w3.org/1999/xlink" xlink:href="NC026446" ext-link-type="gen" xlink:type="simple">NC026446</ext-link>
                    </td><td rowspan="1" colspan="1"/><td rowspan="1" colspan="1"><italic><tp:taxon-name><tp:taxon-name-part taxon-name-part-type="genus" reg="Cardamine">Cardamine</tp:taxon-name-part><tp:taxon-name-part taxon-name-part-type="species" reg="resedifolia">resedifolia</tp:taxon-name-part></tp:taxon-name></italic> L.</td></tr><tr><td rowspan="1" colspan="1" style="color: #005b31">
                      <ext-link xmlns:xlink="http://www.w3.org/1999/xlink" xlink:href="MT136871" ext-link-type="gen" xlink:type="simple">MT136871</ext-link>
                    </td><td rowspan="1" colspan="1"/><td rowspan="1" colspan="1"><italic><tp:taxon-name><tp:taxon-name-part taxon-name-part-type="genus" reg="Cardamine">Cardamine</tp:taxon-name-part><tp:taxon-name-part taxon-name-part-type="species" reg="quinquefolia">quinquefolia</tp:taxon-name-part></tp:taxon-name></italic> (M.Bieb.) Schmalh.</td></tr><tr><td rowspan="1" colspan="1" style="color: #005b31">
                      <ext-link xmlns:xlink="http://www.w3.org/1999/xlink" xlink:href="MK637691" ext-link-type="gen" xlink:type="simple">MK637691</ext-link>
                    </td><td rowspan="1" colspan="1"/><td rowspan="1" colspan="1"><italic><tp:taxon-name><tp:taxon-name-part taxon-name-part-type="genus" reg="Cardamine">Cardamine</tp:taxon-name-part><tp:taxon-name-part taxon-name-part-type="species" reg="pentaphyllos">pentaphyllos</tp:taxon-name-part></tp:taxon-name></italic> (L.) Crantz</td></tr><tr><td rowspan="1" colspan="1" style="color: #005b31">
                      <ext-link xmlns:xlink="http://www.w3.org/1999/xlink" xlink:href="NC036964" ext-link-type="gen" xlink:type="simple">NC036964</ext-link>
                    </td><td rowspan="1" colspan="1"/><td rowspan="1" colspan="1"><italic><tp:taxon-name><tp:taxon-name-part taxon-name-part-type="genus" reg="Cardamine">Cardamine</tp:taxon-name-part><tp:taxon-name-part taxon-name-part-type="species" reg="parviflora">parviflora</tp:taxon-name-part></tp:taxon-name></italic> L.</td></tr><tr><td rowspan="1" colspan="1" style="color: #005b31">
                      <ext-link xmlns:xlink="http://www.w3.org/1999/xlink" xlink:href="NC036963" ext-link-type="gen" xlink:type="simple">NC036963</ext-link>
                    </td><td rowspan="1" colspan="1"/><td rowspan="1" colspan="1"><italic><tp:taxon-name><tp:taxon-name-part taxon-name-part-type="genus" reg="Cardamine">Cardamine</tp:taxon-name-part><tp:taxon-name-part taxon-name-part-type="species" reg="oligosperma">oligosperma</tp:taxon-name-part></tp:taxon-name></italic> Nutt.</td></tr><tr><td rowspan="1" colspan="1" style="color: #005b31">
                      <ext-link xmlns:xlink="http://www.w3.org/1999/xlink" xlink:href="MZ043777" ext-link-type="gen" xlink:type="simple">MZ043777</ext-link>
                    </td><td rowspan="1" colspan="1"/><td rowspan="1" colspan="1"><italic><tp:taxon-name><tp:taxon-name-part taxon-name-part-type="genus" reg="Cardamine">Cardamine</tp:taxon-name-part><tp:taxon-name-part taxon-name-part-type="species" reg="occulta">occulta</tp:taxon-name-part></tp:taxon-name></italic> With.</td></tr><tr><td rowspan="1" colspan="1" style="color: #005b31">
                      <ext-link xmlns:xlink="http://www.w3.org/1999/xlink" xlink:href="MF405340" ext-link-type="gen" xlink:type="simple">MF405340</ext-link>
                    </td><td rowspan="1" colspan="1"/><td rowspan="1" colspan="1"><italic><tp:taxon-name><tp:taxon-name-part taxon-name-part-type="genus" reg="Cardamine">Cardamine</tp:taxon-name-part><tp:taxon-name-part taxon-name-part-type="species" reg="macrophylla">macrophylla</tp:taxon-name-part></tp:taxon-name></italic> Willd.</td></tr><tr><td rowspan="1" colspan="1" style="color: #005b31">
                      <ext-link xmlns:xlink="http://www.w3.org/1999/xlink" xlink:href="MZ846206" ext-link-type="gen" xlink:type="simple">MZ846206</ext-link>
                    </td><td rowspan="1" colspan="1"/><td rowspan="1" colspan="1"><italic><tp:taxon-name><tp:taxon-name-part taxon-name-part-type="genus" reg="Cardamine">Cardamine</tp:taxon-name-part><tp:taxon-name-part taxon-name-part-type="species" reg="lyrata">lyrata</tp:taxon-name-part></tp:taxon-name></italic> Bunge</td></tr><tr><td rowspan="1" colspan="1" style="color: #005b31">
                      <ext-link xmlns:xlink="http://www.w3.org/1999/xlink" xlink:href="MK637684" ext-link-type="gen" xlink:type="simple">MK637684</ext-link>
                    </td><td rowspan="1" colspan="1"/><td rowspan="1" colspan="1"><italic><tp:taxon-name><tp:taxon-name-part taxon-name-part-type="genus" reg="Cardamine">Cardamine</tp:taxon-name-part><tp:taxon-name-part taxon-name-part-type="species" reg="kitaibelii">kitaibelii</tp:taxon-name-part></tp:taxon-name></italic> Bech.</td></tr><tr><td rowspan="1" colspan="1" style="color: #005b31">
                      <ext-link xmlns:xlink="http://www.w3.org/1999/xlink" xlink:href="NC026445" ext-link-type="gen" xlink:type="simple">NC026445</ext-link>
                    </td><td rowspan="1" colspan="1"/><td rowspan="1" colspan="1"><italic><tp:taxon-name><tp:taxon-name-part taxon-name-part-type="genus" reg="Cardamine">Cardamine</tp:taxon-name-part><tp:taxon-name-part taxon-name-part-type="species" reg="impatiens">impatiens</tp:taxon-name-part></tp:taxon-name></italic> L.</td></tr><tr><td rowspan="1" colspan="1" style="color: #005b31">
                      <ext-link xmlns:xlink="http://www.w3.org/1999/xlink" xlink:href="ON322745" ext-link-type="gen" xlink:type="simple">ON322745</ext-link>
                    </td><td rowspan="1" colspan="1"/><td rowspan="1" colspan="1"><italic><tp:taxon-name><tp:taxon-name-part taxon-name-part-type="genus" reg="Cardamine">Cardamine</tp:taxon-name-part><tp:taxon-name-part taxon-name-part-type="species" reg="hupingshanensis">hupingshanensis</tp:taxon-name-part></tp:taxon-name></italic> K.M.Liu</td></tr><tr><td rowspan="1" colspan="1" style="color: #005b31">
                      <ext-link xmlns:xlink="http://www.w3.org/1999/xlink" xlink:href="MK637681" ext-link-type="gen" xlink:type="simple">MK637681</ext-link>
                    </td><td rowspan="1" colspan="1"/><td rowspan="1" colspan="1"><italic><tp:taxon-name><tp:taxon-name-part taxon-name-part-type="genus" reg="Cardamine">Cardamine</tp:taxon-name-part><tp:taxon-name-part taxon-name-part-type="species" reg="hirsuta">hirsuta</tp:taxon-name-part></tp:taxon-name></italic> L.</td></tr><tr><td rowspan="1" colspan="1" style="color: #005b31">
                      <ext-link xmlns:xlink="http://www.w3.org/1999/xlink" xlink:href="MN651504" ext-link-type="gen" xlink:type="simple">MN651504</ext-link>
                    </td><td rowspan="1" colspan="1"/><td rowspan="1" colspan="1"><italic><tp:taxon-name><tp:taxon-name-part taxon-name-part-type="genus" reg="Cardamine">Cardamine</tp:taxon-name-part><tp:taxon-name-part taxon-name-part-type="species" reg="heptaphylla">heptaphylla</tp:taxon-name-part></tp:taxon-name></italic> (Vill.) O.E.Schulz</td></tr><tr><td rowspan="1" colspan="1" style="color: #005b31">
                      <ext-link xmlns:xlink="http://www.w3.org/1999/xlink" xlink:href="MK637680" ext-link-type="gen" xlink:type="simple">MK637680</ext-link>
                    </td><td rowspan="1" colspan="1"/><td rowspan="1" colspan="1"><italic><tp:taxon-name><tp:taxon-name-part taxon-name-part-type="genus" reg="Cardamine">Cardamine</tp:taxon-name-part><tp:taxon-name-part taxon-name-part-type="species" reg="glanduligera">glanduligera</tp:taxon-name-part></tp:taxon-name></italic> O.Schwarz</td></tr><tr><td rowspan="1" colspan="1" style="color: #005b31">
                      <ext-link xmlns:xlink="http://www.w3.org/1999/xlink" xlink:href="MZ043778" ext-link-type="gen" xlink:type="simple">MZ043778</ext-link>
                    </td><td rowspan="1" colspan="1"/><td rowspan="1" colspan="1"><italic><tp:taxon-name><tp:taxon-name-part taxon-name-part-type="genus" reg="Cardamine">Cardamine</tp:taxon-name-part><tp:taxon-name-part taxon-name-part-type="species" reg="fallax">fallax</tp:taxon-name-part></tp:taxon-name></italic> L.</td></tr><tr><td rowspan="1" colspan="1" style="color: #005b31">
                      <ext-link xmlns:xlink="http://www.w3.org/1999/xlink" xlink:href="NC049605" ext-link-type="gen" xlink:type="simple">NC049605</ext-link>
                    </td><td rowspan="1" colspan="1"/><td rowspan="1" colspan="1"><italic><tp:taxon-name><tp:taxon-name-part taxon-name-part-type="genus" reg="Cardamine">Cardamine</tp:taxon-name-part><tp:taxon-name-part taxon-name-part-type="species" reg="enneaphyllos">enneaphyllos</tp:taxon-name-part></tp:taxon-name></italic> (L.) Crantz</td></tr><tr><td rowspan="1" colspan="1" style="color: #005b31">
                      <ext-link xmlns:xlink="http://www.w3.org/1999/xlink" xlink:href="OL634846" ext-link-type="gen" xlink:type="simple">OL634846</ext-link>
                    </td><td rowspan="1" colspan="1"/><td rowspan="1" colspan="1"><italic><tp:taxon-name><tp:taxon-name-part taxon-name-part-type="genus" reg="Cardamine">Cardamine</tp:taxon-name-part><tp:taxon-name-part taxon-name-part-type="species" reg="circaeoides">circaeoides</tp:taxon-name-part></tp:taxon-name></italic> Hook.f. &amp; Thomson</td></tr><tr><td rowspan="1" colspan="1" style="color: #005b31">
                      <ext-link xmlns:xlink="http://www.w3.org/1999/xlink" xlink:href="NC049603" ext-link-type="gen" xlink:type="simple">NC049603</ext-link>
                    </td><td rowspan="1" colspan="1"/><td rowspan="1" colspan="1"><italic><tp:taxon-name><tp:taxon-name-part taxon-name-part-type="genus" reg="Cardamine">Cardamine</tp:taxon-name-part><tp:taxon-name-part taxon-name-part-type="species" reg="bulbifera">bulbifera</tp:taxon-name-part></tp:taxon-name></italic> (L.) Crantz</td></tr><tr><td rowspan="1" colspan="1" style="color: #005b31">
                      <ext-link xmlns:xlink="http://www.w3.org/1999/xlink" xlink:href="MN651509" ext-link-type="gen" xlink:type="simple">MN651509</ext-link>
                    </td><td rowspan="1" colspan="1"/><td rowspan="1" colspan="1"><italic><tp:taxon-name><tp:taxon-name-part taxon-name-part-type="genus" reg="Cardamine">Cardamine</tp:taxon-name-part><tp:taxon-name-part taxon-name-part-type="species" reg="bipinnata">bipinnata</tp:taxon-name-part></tp:taxon-name></italic> (C.A.Mey.) O.E.Schulz</td></tr><tr><td rowspan="1" colspan="1" style="color: #005b31">
                      <ext-link xmlns:xlink="http://www.w3.org/1999/xlink" xlink:href="MZ043776" ext-link-type="gen" xlink:type="simple">MZ043776</ext-link>
                    </td><td rowspan="1" colspan="1"/><td rowspan="1" colspan="1"><italic><tp:taxon-name><tp:taxon-name-part taxon-name-part-type="genus" reg="Cardamine">Cardamine</tp:taxon-name-part><tp:taxon-name-part taxon-name-part-type="species" reg="amariformis">amariformis</tp:taxon-name-part></tp:taxon-name></italic> Maxim.</td></tr><tr><td rowspan="1" colspan="1" style="color: #005b31">
                      <ext-link xmlns:xlink="http://www.w3.org/1999/xlink" xlink:href="NC036962" ext-link-type="gen" xlink:type="simple">NC036962</ext-link>
                    </td><td rowspan="1" colspan="1"/><td rowspan="1" colspan="1"><italic><tp:taxon-name><tp:taxon-name-part taxon-name-part-type="genus" reg="Cardamine">Cardamine</tp:taxon-name-part><tp:taxon-name-part taxon-name-part-type="species" reg="amara">amara</tp:taxon-name-part></tp:taxon-name></italic> L.</td></tr><tr><td rowspan="1" colspan="1" style="color: #005b31">
                      <ext-link xmlns:xlink="http://www.w3.org/1999/xlink" xlink:href="NC060863" ext-link-type="gen" xlink:type="simple">NC060863</ext-link>
                    </td><td rowspan="1" colspan="1"/><td rowspan="1" colspan="1"><italic><tp:taxon-name><tp:taxon-name-part taxon-name-part-type="genus" reg="Cardamine">Cardamine</tp:taxon-name-part><tp:taxon-name-part taxon-name-part-type="species" reg="abchasica">abchasica</tp:taxon-name-part></tp:taxon-name></italic> Govaerts</td></tr><tr><td rowspan="1" colspan="1" style="color: #005b31">
                      <ext-link xmlns:xlink="http://www.w3.org/1999/xlink" xlink:href="KJ136821" ext-link-type="gen" xlink:type="simple">KJ136821</ext-link>
                    </td><td rowspan="1" colspan="1"/><td rowspan="1" colspan="1"><italic><tp:taxon-name><tp:taxon-name-part taxon-name-part-type="genus" reg="Cardamine">Cardamine</tp:taxon-name-part><tp:taxon-name-part taxon-name-part-type="species" reg="impatiens">impatiens</tp:taxon-name-part></tp:taxon-name></italic> L.</td></tr><tr><td rowspan="1" colspan="1" style="color: #005b31">
                      <ext-link xmlns:xlink="http://www.w3.org/1999/xlink" xlink:href="NC069649" ext-link-type="gen" xlink:type="simple">NC069649</ext-link>
                    </td><td rowspan="1" colspan="1"/><td rowspan="1" colspan="1"><italic><tp:taxon-name><tp:taxon-name-part taxon-name-part-type="genus" reg="Rorippa">Rorippa</tp:taxon-name-part><tp:taxon-name-part taxon-name-part-type="species" reg="sylvestris">sylvestris</tp:taxon-name-part></tp:taxon-name></italic> (L.) Besser</td></tr><tr><td rowspan="1" colspan="1" style="color: #005b31">
                      <ext-link xmlns:xlink="http://www.w3.org/1999/xlink" xlink:href="NC065833" ext-link-type="gen" xlink:type="simple">NC065833</ext-link>
                    </td><td rowspan="1" colspan="1"/><td rowspan="1" colspan="1"><italic><tp:taxon-name><tp:taxon-name-part taxon-name-part-type="genus" reg="Rorippa">Rorippa</tp:taxon-name-part><tp:taxon-name-part taxon-name-part-type="species" reg="indica">indica</tp:taxon-name-part></tp:taxon-name></italic> (L.) Hiern</td></tr><tr><td rowspan="1" colspan="1" style="color: #005b31">
                      <ext-link xmlns:xlink="http://www.w3.org/1999/xlink" xlink:href="PP114745" ext-link-type="gen" xlink:type="simple">PP114745</ext-link>
                    </td><td rowspan="1" colspan="1"><italic>ZJJ02</italic>, Li JL, Zhang C</td><td rowspan="1" colspan="1">
                      <italic>
                        <tp:taxon-name><tp:taxon-name-part taxon-name-part-type="genus" reg="Cardamine">Cardamine</tp:taxon-name-part><tp:taxon-name-part taxon-name-part-type="species" reg="zhangjiajieensis">zhangjiajieensis</tp:taxon-name-part></tp:taxon-name>
                      </italic>
                    </td></tr><tr><td rowspan="1" colspan="1" style="color: #005b31">
                      <ext-link xmlns:xlink="http://www.w3.org/1999/xlink" xlink:href="PP114744" ext-link-type="gen" xlink:type="simple">PP114744</ext-link>
                    </td><td rowspan="1" colspan="1"><italic>Msc02</italic>, Li JL, Zhang C</td><td rowspan="1" colspan="1"><italic><tp:taxon-name><tp:taxon-name-part taxon-name-part-type="genus" reg="Cardamine">Cardamine</tp:taxon-name-part><tp:taxon-name-part taxon-name-part-type="species" reg="scutata">scutata</tp:taxon-name-part></tp:taxon-name></italic> Thunb.</td></tr><tr><td rowspan="1" colspan="1" style="color: #005b31">
                      <ext-link xmlns:xlink="http://www.w3.org/1999/xlink" xlink:href="PP719683" ext-link-type="gen" xlink:type="simple">PP719683</ext-link>
                    </td><td rowspan="1" colspan="1"><italic>Zhang549</italic>, Zhang C</td><td rowspan="1" colspan="1"><italic><tp:taxon-name><tp:taxon-name-part taxon-name-part-type="genus" reg="Cardamine">Cardamine</tp:taxon-name-part><tp:taxon-name-part taxon-name-part-type="species" reg="anhuiensis">anhuiensis</tp:taxon-name-part></tp:taxon-name></italic> D.C.Zhang &amp; C.Z.Shao</td></tr><tr><td rowspan="1" colspan="1" style="color: #005b31">
                      <ext-link xmlns:xlink="http://www.w3.org/1999/xlink" xlink:href="PP719686" ext-link-type="gen" xlink:type="simple">PP719686</ext-link>
                    </td><td rowspan="1" colspan="1"><italic>Zhang664</italic>, Zhang C</td><td rowspan="1" colspan="1"><italic><tp:taxon-name><tp:taxon-name-part taxon-name-part-type="genus" reg="Cardamine">Cardamine</tp:taxon-name-part><tp:taxon-name-part taxon-name-part-type="species" reg="hygrophila">hygrophila</tp:taxon-name-part></tp:taxon-name></italic> T.Y.Cheo &amp; R.C.Fang</td></tr><tr><td rowspan="1" colspan="1" style="color: #005b31">
                      <ext-link xmlns:xlink="http://www.w3.org/1999/xlink" xlink:href="PP719685" ext-link-type="gen" xlink:type="simple">PP719685</ext-link>
                    </td><td rowspan="1" colspan="1"><italic>EM105</italic>, Li JL, Zhang C</td><td rowspan="1" colspan="1"><italic><tp:taxon-name><tp:taxon-name-part taxon-name-part-type="genus" reg="Cardamine">Cardamine</tp:taxon-name-part><tp:taxon-name-part taxon-name-part-type="species" reg="fragariifolia">fragariifolia</tp:taxon-name-part></tp:taxon-name></italic> O.E.Schulz</td></tr><tr><td rowspan="1" colspan="1" style="color: #005b31">
                      <ext-link xmlns:xlink="http://www.w3.org/1999/xlink" xlink:href="PP719684" ext-link-type="gen" xlink:type="simple">PP719684</ext-link>
                    </td><td rowspan="1" colspan="1"><italic>Msc05</italic>, Li JL, Zhang C</td><td rowspan="1" colspan="1"><italic><tp:taxon-name><tp:taxon-name-part taxon-name-part-type="genus" reg="Cardamine">Cardamine</tp:taxon-name-part><tp:taxon-name-part taxon-name-part-type="species" reg="engleriana">engleriana</tp:taxon-name-part></tp:taxon-name></italic> O.E.Schulz</td></tr></tbody></table></table-wrap></tp:treatment-sec><ref-list><ref id="B12"><mixed-citation xmlns:xlink="http://www.w3.org/1999/xlink" xlink:type="simple"><person-group><name name-style="western"><surname>Marhold</surname><given-names>K</given-names></name><name name-style="western"><surname>Šlenker</surname><given-names>M</given-names></name><name name-style="western"><surname>Zozomová-Lihová</surname><given-names>J</given-names></name></person-group> (<year>2018</year>) Polyploidy and hybridization in the Mediterranean and neighbouring areas towards the north: examples from the genus <italic><tp:taxon-name><tp:taxon-name-part taxon-name-part-type="genus">Cardamine</tp:taxon-name-part></tp:taxon-name></italic> (<tp:taxon-name><tp:taxon-name-part taxon-name-part-type="family">Brassicaceae</tp:taxon-name-part></tp:taxon-name>). Biologia Serbica 40.</mixed-citation></ref><ref id="B9"><mixed-citation xmlns:xlink="http://www.w3.org/1999/xlink" xlink:type="simple"><person-group><name name-style="western"><surname>Mandáková</surname><given-names>T</given-names></name><name name-style="western"><surname>Zozomová-Lihová</surname><given-names>J</given-names></name><name name-style="western"><surname>Kudoh</surname><given-names>H</given-names></name><name name-style="western"><surname>Zhao</surname><given-names>Y</given-names></name><name name-style="western"><surname>Lysak</surname><given-names>MA</given-names></name><name name-style="western"><surname>Marhold</surname><given-names>K</given-names></name></person-group> (<year>2019</year>) <article-title>The story of promiscuous crucifers: Origin and genome evolution of an invasive species, <italic><tp:taxon-name><tp:taxon-name-part taxon-name-part-type="genus">Cardamine</tp:taxon-name-part><tp:taxon-name-part taxon-name-part-type="species">occulta</tp:taxon-name-part></tp:taxon-name></italic> (<tp:taxon-name><tp:taxon-name-part taxon-name-part-type="family">Brassicaceae</tp:taxon-name-part></tp:taxon-name>), and its relatives.</article-title><source>Annals of Botany</source><volume>124</volume>(<issue>2</issue>): <fpage>209</fpage>–<lpage>220</lpage>. <ext-link xlink:href="10.1093/aob/mcz019" ext-link-type="doi" xlink:type="simple">https://doi.org/10.1093/aob/mcz019</ext-link></mixed-citation></ref><ref id="B8"><mixed-citation xmlns:xlink="http://www.w3.org/1999/xlink" xlink:type="simple"><person-group><name name-style="western"><surname>Long</surname><given-names>YS</given-names></name></person-group> (<year>2004</year>) Study on Karyotype Analysis of <tp:taxon-name><tp:taxon-name-part taxon-name-part-type="genus">Cardamine</tp:taxon-name-part></tp:taxon-name> hupingshanesis, a New Species in <italic><tp:taxon-name><tp:taxon-name-part taxon-name-part-type="genus">Cardamine</tp:taxon-name-part></tp:taxon-name></italic> and the Evolution of the Intel Transcibed Spacer (ITS)Sequences of the Species in the <italic><tp:taxon-name><tp:taxon-name-part taxon-name-part-type="genus">Cardamine</tp:taxon-name-part></tp:taxon-name></italic>. Master, Hunan: Hunan Normal University, 27–28. [in Chinese]</mixed-citation></ref></ref-list></tp:taxon-treatment>
